# Supplementary material for: Transcript PHF19-207 as a Potential Biomarker for Colon Cancer Diagnosis and Screening
Source: Biomolecules. 2025 May 26;15(6):766. doi: 10.3390/biom15060766 (PMC12191053; doi:10.3390/biom15060766)
Supplement: Supplementary file 1 [file biomolecules-15-00766-s001.zip]

Archive with 1 entries (1 files):
- biomolecules-3553959-supplementary.pdf
